# Supplementary material for: The quality and safety of Rhodiola rosea supplements on the U.S. market: An analysis of biomarkers, heavy metals, and pesticide residues
Source: PLoS One. 2026 Jan 16;21(1):e0341070. doi: 10.1371/journal.pone.0341070 (PMC12810810; doi:10.1371/journal.pone.0341070)
Supplement: S1 File — (XLSX) [file pone.0341070.s001.xlsx]

## Sheet: S1 File
S1 File. Lifespan extension of Drosophila melanogaster with Rhodiola rosea extracts containing different biomarker concentrations.
Lifespan assays were performed using CO2 flies, maintained under 24 h light conditions at room temperature. On the day of eclosion, approximately 500 flies per experimental group were collected and housed in 6L acrylic glass cages. A petri dish containing banana food medium covered with 1 mL of control or treatment solution (1:1 ratio of water or Rhodiola rosea extract to yeast solution containin…
Extract A = 1.85% salidroside, 2.75% rosavins (Alaska1) 25 mg/ml
Extract B1 = 1.31% salidroside, 1.83% rosavins (Alaska2) 25 mg/ml
Extract B2 = 1.31% salidroside, 1.83% rosavins (Alaska2) 50 mg/ml
Extract C = 1.35% salidroside, 3.47% rosavins (Swedish Herbal Institute) 25 mg/ml
Day	Control			Extract A			Extract B1			Extract B2			Extract C				Mean Lifespan Increases [%]	Control vs. A	Control vs. B1	Control vs. B2	Control vs. C
	Dead Male	Dead Female	Total	Dead Male	Dead Female	Total	Dead Male	Dead Female	Total	Dead Male	Dead Female	Total	Dead Male	Dead Female	Total		CO2 Females	38.5	42.2	40	39.5
1	0	0	0	0	1	1	0	0	0	0	1	1	0	1	1		CO2 Males	32.7	26.3	34	37.7
2	0	0	0	0	0	0	0	0	0	0	1	1	0	1	1
3	0	0	0	0	2	2	0	0	0	0	0	0	0	0	0
4	0	0	0	0	0	0	0	0	0	0	1	1	0	0	0
5	0	0	0	1	1	2	0	0	0	0	0	0	0	0	0
6	0	1	1	0	0	0	0	1	1	0	0	0	0	0	0
7	0	0	0	0	0	0	0	0	0	0	0	0	0	0	0
8	0	0	0	0	1	1	0	0	0	0	1	1	0	0	0
9	0	0	0	0	0	0	0	0	0	0	1	1	2	0	2
10	1	0	1	1	0	1	0	0	0	0	0	0	0	1	1
11	0	0	0	0	1	1	0	1	1	1	0	1	0	1	1
12	0	1	1	0	0	0	0	0	0	0	0	0	0	2	2
13	0	0	0	0	0	0	0	1	1	0	0	0	1	1	2
14	0	0	0	0	0	0	0	0	0	0	0	0	0	1	1
15	0	0	0	0	2	2	0	0	0	0	0	0	0	0	0
16	1	0	1	0	0	0	0	0	0	0	0	0	0	0	0
17	0	0	0	0	0	0	0	0	0	0	0	0	1	0	1
18	0	0	0	1	0	1	1	0	1	0	0	0	0	0	0
19	0	0	0	0	0	0	0	0	0	0	0	0	0	0	0
20	0	0	0	0	0	0	0	0	0	0	1	1	0	0	0
21	0	0	0	0	0	0	0	1	1	1	0	1	0	0	0
22	0	0	0	0	0	0	0	0	0	1	0	1	0	0	0
23	0	0	0	0	0	0	1	0	1	0	0	0	1	2	3
24	0	1	1	0	0	0	0	0	0	0	1	1	0	0	0
25	0	2	2	0	0	0	0	0	0	0	0	0	0	0	0
26	0	1	1	0	0	0	1	0	1	0	0	0	1	0	1
27	1	2	3	0	0	0	0	0	0	0	0	0	0	0	0
28	1	0	1	0	1	1	0	0	0	1	0	1	1	0	1
29	1	2	3	0	1	1	0	0	0	0	0	0	0	1	1
30	0	0	0	0	0	0	1	1	2	0	1	1	1	1	2
31	1	2	3	0	0	0	0	0	0	0	0	0	1	0	1
32	0	1	1	1	2	3	0	0	0	2	0	2	1	0	1
33	1	0	1	0	0	0	1	0	1	0	0	0	1	0	1
34	0	0	0	0	1	1	0	0	0	0	0	0	0	0	0
35	0	2	2	0	0	0	0	0	0	0	2	2	1	1	2
36	1	4	5	0	2	2	1	0	1	1	1	2	0	0	0
37	7	3	10	1	0	1	1	0	1	0	0	0	0	0	0
38	1	2	3	1	0	1	0	0	0	0	1	1	1	0	1
39	4	6	10	1	0	1	0	0	0	0	1	1	0	0	0
40	6	3	9	1	0	1	0	0	0	2	1	3	3	0	3
41	6	4	10	1	4	5	2	1	3	0	0	0	0	1	1
42	6	3	9	0	2	2	5	0	5	0	2	2	0	1	1
43	15	1	16	4	2	6	2	2	4	0	0	0	0	1	1
44	7	2	9	0	0	0	0	0	0	3	1	4	2	1	3
45	14	10	24	0	2	2	3	1	4	2	1	3	2	3	5
46	9	7	16	1	2	3	4	2	6	1	1	2	0	2	2
47	10	13	23	0	3	3	4	0	4	0	2	2	1	2	3
48	9	7	16	0	0	0	2	5	7	2	2	4	0	0	0
49	24	15	39	0	1	1	0	0	0	2	0	2	0	1	1
50	18	16	34	4	1	5	4	4	8	2	2	4	3	1	4
51	15	11	26	3	2	5	2	2	4	3	1	4	3	0	3
52	16	8	24	1	2	3	5	0	5	3	2	5	2	1	3
53	17	14	31	2	3	5	6	0	6	9	1	10	4	3	7
54	13	26	39	6	1	7	9	2	11	5	1	6	3	1	4
55	11	14	25	1	4	5	10	3	13	1	2	3	2	2	4
56	9	7	16	6	2	8	4	4	8	1	3	4	3	2	5
57	13	19	32	8	2	10	7	1	8	8	7	15	2	1	3
58.83	14	24	38	12	0	12	10	4	14	9	6	15	9	4	13
60	13	15	28	6	1	7	17	3	20	21	7	28	8	6	14
61	2	8	10	8	4	12	10	4	14	3	3	6	6	3	9
62	1	7	8	3	3	6	22	6	28	11	4	15	5	3	8
63	7	3	10	14	2	16	10	8	18	13	2	15	2	5	7
64	3	8	11	16	9	25	15	8	23	11	4	15	2	7	9
65	2	6	8	13	4	17	11	4	15	18	9	27	8	1	9
66	1	9	10	21	12	33	12	7	19	17	5	22	7	5	12
67	0	9	9	11	6	17	20	6	26	26	11	37	12	7	19
68	2	10	12	19	8	27	10	8	18	16	8	24	12	7	19
69	1	6	7	16	10	26	17	2	19	22	13	35	14	7	21
70	0	3	3	17	13	30	15	5	20	14	8	22	9	9	18
71	0	1	1	8	12	20	10	8	18	17	2	19	6	10	16
72	0	2	2	17	11	28	11	8	19	12	8	20	12	7	19
73	0	1	1	11	3	14	13	7	20	16	7	23	16	9	25
74	0	0	0	12	13	25	7	6	13	24	9	33	23	7	30
75	1	1	2	21	10	31	14	5	19	18	14	32	15	10	25
76	0	2	2	22	12	34	18	10	28	23	11	34	7	6	13
77	1	0	1	14	13	27	13	10	23	15	11	26	15	9	24
78	1	0	1	26	17	43	10	18	28	11	12	23	29	11	40
79	1	0	1	13	7	20	6	8	14	15	14	29	21	9	30
80	0	0	0	12	9	21	3	10	13	16	11	27	15	21	36
81	0	0	0	8	18	26	5	12	17	12	16	28	17	13	30
82	0	0	0	14	18	32	10	11	21	9	15	24	10	11	21
83	0	0	0	14	19	33	6	15	21	4	14	18	11	12	23
84	0	0	0	3	5	8	5	7	12	11	8	19	18	18	36
85	0	0	0	9	7	16	6	15	21	7	17	24	17	13	30
86	0	0	0	9	12	21	3	14	17	21	12	33	7	22	29
87	0	0	0	4	16	20	4	15	19	4	20	24	14	12	26
88	0	0	0	3	16	19	1	14	15	5	10	15	5	14	19
89	0	0	0	4	12	16	1	11	12	6	8	14	6	6	12
90	0	0	0	5	17	22	1	12	13	7	17	24	6	6	12
91	0	0	0	4	14	18	1	16	17	7	11	18	6	15	21
92	0	0	0	2	9	11	0	14	14	1	9	10	4	8	12
93	0	0	0	1	15	16	1	8	9	6	9	15	6	10	16
94	0	0	0	2	19	21	4	12	16	6	24	30	4	22	26
95	0	0	0	2	5	7	2	8	10	2	9	11	2	10	12
96	0	0	0	0	11	11	0	10	10	3	6	9	2	4	6
97	0	0	0	0	4	4	0	10	10	0	4	4	3	9	12
98	0	0	0	2	10	12	2	13	15	1	10	11	2	3	5
99	0	0	0	2	3	5	1	8	9	2	1	3	3	10	13
100	0	0	0	1	9	10	0	10	10	3	17	20	5	7	12
101	0	0	0	1	7	8	0	4	4	1	7	8	2	9	11
102	0	0	0	0	6	6	1	6	7	0	3	3	1	2	3
103	0	0	0	0	3	3	0	9	9	1	5	6	1	2	3
104	0	0	0	0	8	8	1	5	6	1	5	6	2	8	10
105	0	0	0	1	2	3	0	2	2	2	2	4	1	2	3
106	0	0	0	1	5	6	0	0	0	1	4	5	0	3	3
107	0	0	0	0	1	1	1	2	3	0	1	1	2	4	6
108	0	0	0	0	0	0	0	2	2	0	0	0	0	0	0
109	0	0	0	0	1	1	0	0	0	1	1	2	0	0	0
110	0	0	0	0	2	2	0	2	2	0	3	3	0	2	2
111	0	0	0	1	1	2	0	2	2	1	3	4	0	1	1
112	0	0	0	0	1	1	0	2	2	0	3	3	0	1	1
113	0	0	0	1	0	1	0	2	2	0	0	0	0	0	0
114	0	0	0	0	1	1	0	1	1	0	1	1	0	0	0
115	0	0	0	0	0	0	0	0	0	1	0	1	0	0	0
116	0		0	0		0			0		1	1		1	1
117			0			0		1	1		1	1			0
118			0			0	0		0	0		0			0
119			0			0			0		1	1			0
120			0			0	0		0			0			0
121	0		0	0		0	0		0	0		0	0		0
121	0		0	0		0	0		0	0		0	0		0
122			0			0		1	1		1	1			0
123			0			0			0		0	0			0
124			0			0			0		1	1			0
	288	325	613	451	504	955	406	463	869	525	501	1026	453	459	912
